# Supplementary material for: A Barcode-Based Phylogenetic Characterization of Phytophthora cactorum Identifies Two Cosmopolitan Lineages with Distinct Host Affinities and the First Report of Phytophthora pseudotsugae in California
Source: J Fungi (Basel). 2022 Mar 16;8(3):303. doi: 10.3390/jof8030303 (PMC8950362; doi:10.3390/jof8030303)
Supplement: Supplementary file 1 [file jof-08-00303-s001.zip › TBBPCAC_Table_S1.xlsx]

## Sheet: Phytophthora clade 1a isolates
Species	Strain	Location	Host/substrate	ITS	cox2+ spacer	cox1	rps10	Multi-locus genotype	Notes
Californian strains examined for this study
cactorum	Boo_HP_1	Yolo Co.	Soil under Quercus agrifolia (horticulture)	MG685789	MG701945		MG701946	CAC1-1-D
cactorum	CB01_R1	Yolo Co.	Soil under Quercus agrifolia (horticulture)	OM058288	OL780866		OL780867	CAC4-9-D
cactorum	LA44_L4	Los Angeles Co.	Soil under Quercus agrifolia (restoration)	MW142294	OL780869		OL780875	CAC4-1-D
cactorum	LA56_L1	Los Angeles Co.	Soil under Adenostoma fasciculatum (restoration)	MW142296	OL780871		OL780880	CAC3-2-F
cactorum	LA58_L1	Los Angeles Co.	Soil under Eriodictyon crassifolium (restoration)	MW142297	OL780868		OL780879	CAC3-2-F
cactorum	LA67_L1	Los Angeles Co.	Soil under Quercus sp. (restoration)	MW142300	OL780870		OL780876	CAC4-2-D
cactorum	LA91_L2	Los Angeles Co.	Soil under Ceanothus megacarpus (restoration)	MW142301	OL780872		OL780881	CAC3-2-F
cactorum	LA123_R2	Los Angeles Co.	Soil under Quercus agrifolia	MW260163	OL780882		OL780891	CAC3-1-F
cactorum	LA266_L3	Los Angeles Co.	Soil under Salix sp.	MW260167	OL780883		OL780890	CAC1-10-D
cactorum	LA400_L2	Los Angeles Co.	Soil under Quercus agrifolia	MW260166	OL780884		OL780889	CAC5-1-D	ITS haplotype is a mix of CAC3 & CAC4
cactorum	LA400_R1	Los Angeles Co.	Soil under Quercus agrifolia	MW260165	OL780886		OL780887	CAC3-1-D
cactorum	LA401_L3	Los Angeles Co.	Soil under Hazardia squarrosa	MW260164	OL780885		OL780888	CAC3-1-D
cactorum	LA548_L2	Los Angeles Co.	Soil under Adenostoma fasciculatum and Eriogonum fasciculatum (restoration)	OM065390	OL780873		OL780878	CAC3-2-F
cactorum	LA551_R1	Los Angeles Co.	Soil and roots under Eriodictyon crassifolium (restoration)	MW142303	OL780874		OL780877	CAC3-2-F
cactorum	PR150226-01W	Santa Clara Co.	Nursery soil	MG674700	MG701921		MG701922	CAC3-2-F
cactorum	SCVWD22	Santa Clara Co.	Soil under Rosa californica (restoration)	MG707787	MG701981		MG702002	CAC4-3-F
cactorum	SCVWD38	Santa Clara Co.	Soil under Heteromeles arbutifolia (restoration)	MG707788	MG701982		MG702003	CAC3-2-F
cactorum	SCVWD66	Santa Clara Co.	Soil under Heteromeles arbutifolia (restoration)	MG707793	MG701984		MG702005	CAC3-2-F
cactorum	SCVWD113	Santa Clara Co.	Soil under Heteromeles arbutifolia (restoration)	MG707794	MG701985		MG702006	CAC4-3-F
cactorum	SCVWD230	Santa Clara Co.	Soil under Juncus (restoration)	MG707792	MG701983		MG702004	CAC3-2-F
cactorum	SCVWD292	Santa Clara Co.	Soil under Quercus douglasii (restoration)	MG707803	MG701987		MG702008	CAC4-3-F
cactorum	SCVWD551	Santa Clara Co.	Soil under Rosa californica (restoration)	MG707840	MG701992		MG702014	CAC3-3-F
cactorum	SM14APR_NIC	Del Norte Co.	Forest stream water	MG696443	MG701953		MG701968	CAC2-5-D
cactorum	SM14MAY_PCK	Del Norte Co.	Forest stream water	MG696441	MG701952		MG701967	CAC2-4-D
cactorum	SM15APR_MIN_A	Del Norte Co.	Forest stream water	MG696504	MG701961		MG701974	CAC2-4-D
cactorum	SM15APR_WNS	Del Norte Co.	Forest stream water	MG696516	MG701962		MG701975	CAC2-7-E
cactorum	SM15FEB_NFM	Humboldt Co.	Forest stream water	MG696466	MG701957		MG701972	CAC1-6-D
cactorum	SM15FEB_PCK_A	Del Norte Co.	Forest stream water	MG696457	MG701955		MG701970	CAC2-4-D
cactorum	SM15MAR_PCK	Del Norte Co.	Forest stream water	MG696451	MG701954		MG701969	CAC2-4-D
cactorum	SM15MAY_CLK	Del Norte Co.	Forest stream water	MG696517	MG701963		MG701976	CAC2-8-D
pseudotsugae	ABS-BS-2015(140)	Monterey Co.	Notholithocarpus densiflorus (tanoak) fine roots	MG685788	MG701943		MG701944	PTS1-13-A
pseudotsugae	SM10JUL_RNPTV	Humboldt Co.	Forest stream water	MG696415	MG701950		MG701966	PTS1-13-A
pseudotsugae	TB044	Monterey Co.	Forest Soil	MG685779	MG701934		MG701924	PTS1-14-A
pseudotsugae	TB138	Monterey Co.	Forest Soil	MG685780	MG701935		MG701925	PTS1-11-C
pseudotsugae	TB191	Monterey Co.	Forest Soil	MG685781	MG701936		MG701926	PTS1-15-A
pseudotsugae	TB192	Monterey Co.	Forest Soil	MG685782	MG701937		MG701927	PTS1-16-B
pseudotsugae	TB204	Monterey Co.	Forest Soil	MG685783	MG701938		MG701928	PTS1-12-A
pseudotsugae	TB206	Monterey Co.	Forest Soil	MG685784	MG701939		MG701929	PTS1-12-A
pseudotsugae	TB224	Monterey Co.	Forest Soil	MG685785	MG701940		MG701930	PTS1-17-C
pseudotsugae	TB228	Monterey Co.	Forest Soil	MG685786	MG701941		MG701931	PTS1-18-C
pseudotsugae	TB277	Monterey Co.	Forest Soil	MG685787	MG701942		MG701932	PTS1-19-A
pseudotsugae	TB329	Monterey Co.	Forest Soil	MG685778	MG701933		MG701923	PTS1-11-C
Strains included based on genome-sequencing data				Biosample	SRA (Assembly)
×serendipita	D-1	China	Panax notoginseng (leaf)	SAMN04633454	SRX1691870
cactorum	17-21	Florida (FL), USA	Fragaria × ananassa (fruit)	SAMN08638079	SRX3939707
cactorum	11-40	Florida (FL), USA	Fragaria × ananassa (fruit)	SAMN08638078	SRX3939703
cactorum	NZFS 3830	New Zealand	Malus domestica (wood)	SAMN17151089	SRX9742864
aleatoria	NZFS 4037	New Zealand	Pinus radiata	SAMN17151088	SRX9742865
cactorum	10300	Norway	Fragaria × ananassa (crown)	SAMN05788413	SRX3932118
cactorum	LV007	Sweden	Fagus sylvatica	SAMN06646533	GCA_002081965
cactorum	2003-3	The Netherlands	Fragaria × ananassa (crown)	SAMN07267857	SRX3939709
cactorum	4040	The Netherlands	Fragaria × ananassa (crown)	SAMN07267860	SRX3939711
cactorum	4032	The Netherlands	Fragaria × ananassa (crown)	SAMN07267858	SRX3939710
cactorum	P414	UK	Fragaria × ananassa (crown)	SAMN06766401	SRX3932115
cactorum	P415	UK	Fragaria × ananassa (crown)	SAMN07267861	SRX3939716
cactorum	P416	UK	Fragaria × ananassa (crown)	SAMN07267862	SRX3939721
cactorum	PC13-15	UK	Fragaria × ananassa (crown)	SAMN07267865	SRX3939714
cactorum	P295	UK	Malus domestica	SAMN07267864	SRX3939720
cactorum	R36-14	UK	Malus domestica	SAMN07267866	SRX3939701
cactorum	62471	UK	Malus domestica	SAMN07267863	SRX3939719
cactorum	P404	UK	Fragaria × ananassa (crown)	SAMN07267859	SRX3939717
cactorum	P421	UK	Fragaria × ananassa (crown)	SAMN08638080	SRX3939713
cactorum	15-7	Florida (FL), USA	Fragaria × ananassa (crown)	SAMN07267856	SRX3939706
cactorum	15-13	Florida (FL), USA	Fragaria × ananassa (crown)	SAMN07267855	SRX3939705
cactorum	12-420	Florida (FL), USA	Fragaria × ananassa (crown)	SAMN07267854	SRX3939704
Strains included based on nucleotide collection data
cactorum	P10372	Argentina	Fragaria × ananassa	EU045752	JF771261
cactorum	P10365	Argentina	Soil	HQ261513	GU221952	HQ261260
cactorum	1384	Argentina	Soil and roots under Pyrus communis	MH397244 (short w suspicious autapomorphies, omitted)		MK105843
cactorum	CBS 110121	Belgium	Prunus laurocerasus	HQ643168		HQ708238
cactorum	BR672	Canada	Unknown	HQ643167		HQ708237
cactorum	BR673	Canada	Unknown	HQ643166		HQ708236
cactorum	BR675	Canada	Unknown	HQ643165		HQ708235
cactorum	DAOM BR 1067	Canada	Unknown	HQ643170		HQ708240
cactorum	LZU-MsR-Phy.c2	China	Medicago sativa (root)	MT280033		MT344138
cactorum	292/09	Czechia	Acer	LN907652		LN907711
cactorum	67/07	Czechia	Fagus	LN907656		LN907715
cactorum	634/13	Czechia	Fragaria × ananassa	LN907646		LN907705
cactorum	605/12	Czechia	Malus	LN907653		LN907712
cactorum	P862.17	Czechia	Nursery soil			MT293590
cactorum	275/09	Czechia	Rhododendron	LN907651		LN907710
cactorum	P851.17	Czechia	Soil under Pyrus communis			MT293589
cactorum	291/09	Czechia	Tilia	LN907655		LN907714
cactorum	Ph8	Finland	Betula	LN907645		LN907704
cactorum	416	Finland	Betula	LN907643		LN907702
cactorum	414	Finland	Water	LN907642		LN907701
cactorum	BBA 65915	Germany	Fragaria × ananassa (horticulture)	EU660829		EU660851
cactorum	BBA 62640	Germany	Malus domestica	EU660832		EU660850
cactorum	P91/04	Germany	Soil	LN907654		LN907713
cactorum	D19-130	Idaho (ID), USA	Acer × freemanii	MW315449		MW881040
cactorum	CBS 279.37	India	Prunus armeniaca	HQ643162		HQ708232
cactorum	NBRC 30474	Japan	Apple orchard soil	AB688320		AB688162
cactorum	MAFF 305800	Japan	Aralia cordata	AB688324		AB688166
cactorum	CH02MKPY001	Japan	Aralia elata	AB367365		AB688155
cactorum	MAFF 240271	Japan	Aralia elata	AB688323		AB688165
cactorum	P10773	Japan	Aralia elata	EU045756	JF771262
cactorum	CH88-26	Japan	Eriobotrya japonica	AB367363		AB688153
cactorum	CH98LOQ1	Japan	Eriobotrya japonica	AB367362		AB688152
cactorum	CH03OKType1	Japan	Fragaria × ananassa	AB367366		AB688156
cactorum	GF654	Japan	Fragaria × ananassa	AB688317		AB688158
cactorum	MAFF 103068	Japan	Fragaria × ananassa (petiole)	AB688322		AB688164
cactorum	MAFF 731066	Japan	Fragaria × ananassa (root)	AB688321		AB688163
cactorum	CH99LU1	Japan	Lupinus × russellii	AB367367		AB688157
cactorum	CH98PEC1	Japan	Pyrus pyrifolia	AB367364	LC595956 (cox2-only)	AB688154
cactorum	LEV6745	Mexico	Petunia × hibrida	MT860825		MT832922
cactorum	S78	Missouri (MO), USA	Soil under declining Quercus alba	MF737141	MG882346
cactorum	CPHST BL 9 = P0714 (ex-type)	The Netherlands	Syringa vulgaris	MG783385	GU221951	MH136858
cactorum	NZFS 2543	New Zealand	Fragaria × ananassa	MK309626		MK309322
cactorum	NZFS 2660	New Zealand	Malus domestica	MK309627		MK309323
cactorum	NZFS 2509	New Zealand	Malus domestica	MK309625		MK309321
cactorum	NZFS 2664	New Zealand	Soil	MK309628		MK309324
cactorum	NY568	New York (NY), USA	Crab apple (Malus sp.)		AY129179 (cox2-only)	AY129174
cactorum	P10194 = 22E6 = S814	Ohio (OH), USA	Rhododendron	EU045749, MH620100	JF771259	MH620014
cactorum	OP94	Oregon (OR), USA	Paeonia	MF776049		MF780698
cactorum	5	Russia	Cotoneaster melanocarpus		KF963038 (spacer only)				botanical garden
cactorum	9/2	Russia	Kalopanax septemlobus		KF963041 (spacer only)				botanical garden
cactorum	9	Russia	Kalopanax septemlobus		KF963039 (spacer only)				botanical garden
cactorum	10	Russia	Larix decidua		KF963040 (spacer only)				botanical garden
cactorum	BIN-2	Russia	Rhododendron luteum		KU688038 (spacer only)
cactorum	17/2	Russia	Salix udensis		KF963042 (spacer only)				botanical garden
cactorum	P1725	South Africa	Vitis vinifera	EU045770	JF771257
cactorum	P6625	Taiwan	Fragaria × ananassa (fruit)	GU259314	JF771401	KJ469042
cactorum	CBS 108.09	Unknown	“Cactus”	KJ128036		KJ128035
cactorum	CBS 112275	Unknown	Fragaria × ananassa (crown)	HQ643164		HQ708234
cactorum	CBS 113344	Unknown	Rhododendron	HQ643163		HQ708233
cactorum	CBS 231.30	Unknown	Syringa vulgaris	KX017610	KX017607 (cox2-only)	HQ708231
cactorum	CBS 294.29	USA	Lilium candidum	HQ643160		HQ708230
cactorum	P6183	USA	Rubus idaeus			AY564167
cactorum	BR194	USA	Unknown	HQ643169		HQ708239
cactorum	P10195	USA	Unknown	EU045750	JF771260
cactorum	15-2380	UT USA	Shepherdia × utahensis	KX906603	MF595111 (spacer only)				nursery isolate
cactorum	116-0039	WA USA	Soil under Berberis nervosa	MF441599		MF441649
cactorum	116-0038	WA USA	Soil under Malus fusca	MF441598		MF441648
cactorum	116-0040	WA USA	Soil under Potentilla gracilis	MF441600		MF441650
cactorum	CBS 151.88	WI USA	Panax ginseng	HQ643159		HQ708229
cactorum	P10193	Zimbabwe	Malus domestica	EU045748	JF771258
pseudotsugae	CPHST BL 51 = 268 = P10339 = IMI331662 = ATCC52938 (ex-type)	OR USA	Pseudotsuga menziesii	MG865575	GU222121	MH136967, HQ261401
pseudotsugae	270 = P3889 = CBS 444.84 = IMI331663 = ATCC52939	OR USA	Pseudotsuga menziesii	AY707988		AY129167
pseudotsugae	295 = P3958 = CBS445.84 = ATCC52940, MYA-3654	OR USA	Pseudotsuga menziesii	FJ746642		HQ708380
pseudotsugae	P10218	OR USA	Pseudotsuga menziesii	FJ801319	GU222120	HQ261402
pseudotsugae	320 = P3892 = CBS446.84	OR USA	Soil	HQ643330		HQ708379
cactorum × aff. alpina	PDA1788	PA USA	Fagus grandifolia	MW882102		MW927563			PDA1788 had cox1K placement related to P. alpina, ITS matching cactorum.
cactorum × alpina	P74	Slovakia	Amelanchier	LN907644		LN907703
cactorum × P. sp.	P13	Slovakia	Fagus	LN907658		LN907717			P13 had cox1K placement outside of clade 1a, closer to outgroups. ITS matches cactorum.
hedraiandra	578/12	Czechia	Fagus sylvatica	LN907662		LN907721			hedraiandra-like ITS, hedraiandra-like cox1
hedraiandra	125/07	Czechia	Rhododendron	LN907665		LN907724			hedraiandra-like ITS, hedraiandra-like cox1
hedraiandra	112/07	Czechia	Rhododendron	LN907664		LN907723			hedraiandra-like ITS, hedraiandra-like cox1
hedraiandra	109/07	Czechia	Rhododendron	LN907663		LN907722			hedraiandra-like ITS, hedraiandra-like cox1
hedraiandra	450/11	Czechia	Rhododendron	LN907661		LN907720			hedraiandra-like ITS, hedraiandra-like cox1
hedraiandra	PS/719	Spain	Aucuba	LN907669		LN907728			hedraiandra-like ITS, hedraiandra-like cox1
hedraiandra	M5654	Switzerland	Soil	LN907667		LN907726			hedraiandra-like ITS, hedraiandra-like cox1
hedraiandra	M5632	Switzerland	Soil	LN907666		LN907725			hedraiandra-like ITS, hedraiandra-like cox1
idaei	IMI296524 = SCRP27 = SCRI R22	Wales, UK	Rubus idaeus		DQ162854 (spacer only)
×serendipita	8698c	Austria	Aesculus	LN907650		LN907709			hedraiandra-like ITS, cactorum-like cox1
×serendipita	8698b	Austria	Aesculus	LN907649		LN907708			hedraiandra-like ITS, cactorum-like cox1
×serendipita	Chen 10	China	Lavandula	KX423736	KY241087 (cox2-only)	KX423739			hedraiandra-like ITS, cactorum cox1
×serendipita	Chen 31	China	Lavandula	KX423737	KY241088 (cox2-only)	KX423740			hedraiandra-like ITS, cactorum cox1
×serendipita	Chen 32	China	Lavandula	KX423738	KY241089 (cox2-onyl)	KX423741			hedraiandra-like ITS, cactorum cox1
×serendipita	78/07	Czechia	Fagus	LN907659		LN907718			cactorum-like ITS, hedraiandra-like cox1
×serendipita	66/07	Czechia	Populus	LN907647		LN907706			hedraiandra-like ITS, cactorum-like cox1
×serendipita	216/08	Czechia	Rhododendron	LN907657		LN907716			hedraiandra-like ITS, cactorum-like cox1
×serendipita	549/11	Czechia	Rhododendron	LN907660		LN907719			cactorum-like ITS, hedraiandra-like cox1
×serendipita	426/10	Czechia	Tilia	LN907648		LN907707			hedraiandra-like ITS, cactorum-like cox1
×serendipita	CH98PA11	Japan	Paeonia albiflora	AB688319		AB688160			hedraiandra-like ITS, cactorum cox1
×serendipita	PD20018446-2	The Netherlands	Rhododendron	LN907668		LN907727			cactorum-like ITS, hedraiandra-like cox1
aleatoria	NZFS 4037 (holotype)	New Zealand	Pinus radiata	MK282209	(from genome)	MK294177
alpina	OV3 (ex-holotype)	Italy	soil under declining Alnus alnobetula	MT707332		MT729668
hedraiandra	CPHST BL 4 = CBS 111725 (ex-type)	The Netherlands	Viburnum	MG865504	LC596005	MH136898, AB769173
idaei	CPHST BL 38 = P6767 (ex-type)	UK	Rubus idaeus	MG865509	GU222032	MH136903, HQ261326
ipomoeae	CPHST BL 21 (ex-type)	Mexico	Ipomoea longipedunculata	MG865518	HM590420	HM590420
iranica	CPHST BL 40 = CBS 374.32 = P3882 (ex-type)	Iran	Solanum melongena	MG865519	GU222048	MH136913, HQ261345
×serendipita	CPHST BL 149 (ex-type)	The Netherlands	Idesia polycarpa	MG865599		MH477762
(deposited as P. cactorum)
